# Supplementary material for: A Comprehensive Understanding of Post-Translational Modification of Sox2 via Acetylation and O-GlcNAcylation in Colorectal Cancer
Source: Cancers (Basel). 2024 Mar 3;16(5):1035. doi: 10.3390/cancers16051035 (PMC10931190; doi:10.3390/cancers16051035)
Supplement: Supplementary file 1 [file cancers-16-01035-s001.zip]

Archive with 2 entries (2 files):
- cancers-2875833-supplementary.pdf
- cancers-2875833-Table S1.pdf
